# Supplementary material for: Genome-Wide Identification of the YABBY Gene Family in Maize and Its Expression Analysis Under Low Phosphorus and High Nitrogen Stress
Source: Plants (Basel). 2025 Sep 4;14(17):2763. doi: 10.3390/plants14172763 (PMC12430503; doi:10.3390/plants14172763)
Supplement: Supplementary file 1 [file plants-14-02763-s001.zip]

Archive with 1 entries (1 files):
- plants-3800153-supplementary.xlsx
