# Supplementary material for: Genome-Wide Identification of the YABBY Gene Family in Maize and Its Expression Analysis Under Low Phosphorus and High Nitrogen Stress
Source: Plants (Basel). 2025 Sep 4;14(17):2763. doi: 10.3390/plants14172763 (PMC12430503; doi:10.3390/plants14172763)
Supplement: Supplementary file 1 [file plants-14-02763-s001.zip › plants-3800153-supplementary.xlsx]

## Sheet: Table S1
Table S1.The detailed information of YABBY members
Gene	Annotated CDS	Chr	start	end	CDS(bp)	protein(aa)	PI	MW	Instability index	Aliphatic index	GRAVY	localization	Signal Peptide	forward(+)/reverse(-)
ZmYABBY1	Zm00001eb008680_T005	chr01	26535247	26540374	624	207	8.78	23288.8	57.31	64.54	-0.539	Nuclear	0.0041	+
ZmYABBY2	Zm00001eb032110_T003	chr01	179711589	179717940	324	207	9.13	23073.2	58.32	75.41	-0.458	Nuclear；Extracellular	0.0007	+
ZmYABBY3	Zm00001eb043940_T001	chr01	230589162	230594452	963	320	8.86	33396	56.49	75.5	-0.212	Nuclear	0.0042	+
ZmYABBY4	Zm00001eb075520_T003	chr02	24208197	24210460	765	254	6.22	27431.2	59.75	68.9	-0.249	Nuclear	0.0046	+
ZmYABBY5	Zm00001eb134520_T004	chr03	110898395	110904944	651	216	8.7	24018.1	55.12	79.07	-0.477	Nuclear；Extracellular	0.0011	-
ZmYABBY6	Zm00001eb218500_T001	chr05	16812834	16820550	579	192	7.67	21659.6	59.57	73.65	-0.381	Nuclear	0.0014	-
ZmYABBY7	Zm00001eb220660_T001	chr05	24519843	24527390	945	314	8.84	32850.2	53.17	76.59	-0.234	Nuclear	0.0029	+
ZmYABBY8	Zm00001eb248640_T002	chr05	193315130	193318925	672	223	8.98	23896.3	51.87	75.92	-0.272	Nuclear	0.01	-
ZmYABBY9	Zm00001eb300360_T004	chr07	6589884	6603363	510	169	9.15	18890.2	50.37	62.84	-0.532	Nuclear	0.0013	+
ZmYABBY10	Zm00001eb324980_T001	chr07	168502907	168504676	531	176	6.88	18573.2	47.99	77.16	-0.234	Nuclear；Extracellular	0.039	+
ZmYABBY11	Zm00001eb400130_T002	chr09	153005565	153010731	621	206	8.78	23183.7	52.68	63.88	-0.533	Nuclear	0.0042	-
ZmYABBY12	Zm00001eb427470_T004	chr10	135702001	135705078	807	268	6.78	28271.2	65.86	70.15	-0.183	Nuclear	0.0039	-

## Sheet: Table S2
Table S2. Prediction of Secondary Structure of Yabby Protein
gene	Protein length/Percentage (%)
	α-helical structure	Extended chain structure	Random coil structure
ZmYABBY1	28/13.53	27/13.04	152/73.43
ZmYABBY2	38/18.36	23/11.11	146/70.53
ZmYABBY3	53/16.56	28/8.75	239/74.69
ZmYABBY4	40/15.75	27/10.63	187/73.62
ZmYABBY5	30/13.89	22/10.19	164/75.93
ZmYABBY6	34/17.71	24/12.50	134/69.79
ZmYABBY7	62/19.75	25/7.96	227/72.29
ZmYABBY8	41/18.39	16/7.17	166/74.44
ZmYABBY9	28/16.57	27/15.98	114/67.46
ZmYABBY10	31/17.61	23/13.07	122/69.32
ZmYABBY11	30/14.56	21/10.19	155/75.24
ZmYABBY12	46/17.16	30/11.19	192/71.64

## Sheet: Table S3
Table S3. The Primers used in this study
Primer ID	sequences of Primer
Primiers for qRT-PCR
ZmACTIN3-F	TCACCCTGTGCTGCTGACCG
ZmACTIN3-R	GAACCGTGTGGCTCACACCA
qYABBY2-F	CAGCAGGAGAACATCAGGGT
qYABBY2-R	CGAGCGTTGTTCAGTGTCTG
qYABBY5-F	CAGTGATGTGTTCGCCACAG
qYABBY5-R	GGGGTTGTTCGCTTTGATCC
qYABBY8-F	CGCTGAAGACATGCTACTCAAAGA
qYABBY8-R	GCCTAACCAGAGTTATTAGAATGG
qYABBY9-F	GCCACAAGTGCCACCAATAC
qYABBY9-R	GCACTGAATGCTTCCCTGTG
Primiers for Subcellular localization
YABBY2-pAN580-F	cttaagtccggagctagctctagaATGTCGTCGGCCCAAATCGCGC
YABBY2-pAN580-R	ctcgcccttgctcaccatggatccGTAGAAACCTTGGATCTTCTTC
YABBY5-pAN580-F	cttaagtccggagctagctctagaATGTCTTCGGCCCAAATCGCGC
YABBY5-pAN580-R	ctcgcccttgctcaccatggatccGTAGAAACCCTGGATCTTTTTA
pAN580-F	ATGACGCACAATCCCACTATCCTT
pAN580-R	TCGCCGGACACGCTGAACTTGTG
